# Supplementary material for: Structural Diversity in Divalent Group 14 Triflate Complexes Involving Endocyclic Thia-Macrocyclic Coordination
Source: Inorg Chem. 2023 Jan 5;62(2):853–62. doi: 10.1021/acs.inorgchem.2c03613 (PMC9846692; doi:10.1021/acs.inorgchem.2c03613)
Supplement: Supplementary file 2 — ic2c03613_si_002.xyz [file ic2c03613_si_002.xyz]

22
[Ge([9]aneS3)]2+
Ge	0.0006254	0.0004818	-1.5842134
S	1.9689486	-0.2394041	-0.0386603
C	1.8994351	1.4226123	0.7651152
C	0.5342300	1.8559450	1.2715824
S	-0.7773170	1.8247361	-0.0387950
C	-2.1823463	0.9335306	0.7641748
C	-1.8757385	-0.4657198	1.2702976
S	-1.1916249	-1.5854790	-0.0397576
C	0.2820747	-2.3566220	0.7643872
C	1.3400603	-1.3912951	1.2712369
H	2.2963593	2.1008366	0.0073333
H	2.6200389	1.4076195	1.5859657
H	0.1883806	1.2573076	2.1114899
H	0.5931596	2.8931052	1.6075510
H	-2.9678418	0.9386741	0.0060596
H	-2.5297976	1.5649312	1.5850915
H	-1.1855548	-0.4665300	2.1111978
H	-2.8039658	-0.9331826	1.6048457
H	0.6710190	-3.0394880	0.0066403
H	-0.0916842	-2.9731806	1.5850277
H	0.9947305	-0.7926980	2.1113479
H	2.2087450	-1.9611657	1.6069186
22
[Sn([9]aneS3)]2+
Sn	0.0012385	-0.0013717	-1.5474942
S	1.8603969	-0.8253506	0.2495953
S	-1.6452565	-1.1981699	0.2470413
S	-0.2153485	2.0237728	0.2456524
C	0.8759468	-1.7195354	1.5397951
H	1.5244104	-2.5227176	1.8943770
H	0.7190799	-1.0378139	2.3728383
C	-1.9313589	0.1024442	1.5353676
H	-2.9523678	-0.0570588	1.8867053
H	-1.2654537	-0.1022296	2.3708272
C	1.0510145	1.6214164	1.5369735
H	1.4221641	2.5853856	1.8895964
H	0.5391338	1.1462287	2.3709714
C	-0.4207576	-2.3340407	1.0366770
H	-0.9415810	-2.8217796	1.8632801
H	-0.2460644	-3.1027545	0.2812538
C	-1.8133086	1.5323311	1.0317047
H	-1.9771746	2.2277720	1.8574883
H	-2.5644213	1.7651864	0.2742564
C	2.2316671	0.8049413	1.0354126
H	2.9147882	0.5999117	1.8622871
H	2.8096679	1.3390779	0.2786210
22
[Pb([9]aneS3)]2+
Pb	1.3006757	0.0003564	-0.0003773
S	-0.5539505	0.6634979	1.9379668
S	-0.5551109	1.3459522	-1.5436073
S	-0.5533524	-2.0102418	-0.3939834
C	-1.3386670	2.1061959	1.0917964
H	-2.1680944	2.4223848	1.7278536
H	-0.5839158	2.8927364	1.1525714
C	-1.8390457	1.9027815	-0.3299511
H	-2.1987258	2.8616119	-0.7076001
H	-2.6712578	1.2041589	-0.3819728
C	-1.8380636	-0.6657755	1.8126810
H	-2.1985476	-0.8177421	2.8316466
H	-2.6696644	-0.2715451	1.2326635
C	-1.8389819	-1.2380845	-1.4812835
H	-2.1994278	-2.0446558	-2.1222651
H	-2.6701760	-0.9337938	-0.8488863
C	-1.3372138	-1.9988601	1.2786406
H	-2.1664034	-2.7081011	1.2348935
H	-0.5822049	-2.4441862	1.9295412
C	-1.3400542	-0.1083850	-2.3689488
H	-2.1702737	0.2841514	-2.9598498
H	-0.5859410	-0.4488053	-3.0812829
29
[Ge([12]aneS4)]2+
Ge	0.0000288	0.0428734	1.2926884
S	0.0001038	1.3504855	-0.8299060
S	-0.0001829	-2.0658331	-0.0541294
S	2.6744857	0.0338243	0.6229389
S	-2.6744861	0.0340142	0.6229674
C	-2.7072146	1.4259774	-0.6022656
H	-2.8077427	1.0035511	-1.6020711
H	-3.6127414	1.9951555	-0.3909223
C	-1.4393202	-1.8080988	-1.1900270
H	-1.1729952	-1.0291937	-1.9039250
H	-1.5721237	-2.7463668	-1.7319741
C	-1.5020218	2.3614483	-0.5073406
H	-1.4205045	2.8444216	0.4667041
H	-1.5633856	3.1287430	-1.2800525
C	-2.7093662	-1.4836559	-0.4177171
H	-2.9705810	-2.2791586	0.2825956
H	-3.5451134	-1.3934152	-1.1141501
C	1.5023424	2.3613189	-0.5074581
H	1.5637424	3.1285252	-1.2802496
H	1.4208946	2.8443811	0.4665476
C	2.7074495	1.4257105	-0.6023183
H	3.6130244	1.9947956	-0.3909203
H	2.8079997	1.0032728	-1.6021175
C	2.7091079	-1.4839375	-0.4176440
H	3.5448832	-1.3938731	-1.1140702
H	2.9702213	-2.2793891	0.2827667
C	1.4390491	-1.8082980	-1.1899561
H	1.5718045	-2.7466143	-1.7318333
H	1.1728117	-1.0294290	-1.9039304
29
[Sn([12]aneS4)]2+
Sn	0.0001459	0.0002807	1.4558885
S	-0.9690376	-2.2556495	0.0311601
S	2.2558342	-0.9690174	0.0312207
S	-2.2559777	0.9689528	0.0312911
S	0.9689424	2.2556932	0.0307819
C	0.5048251	-2.9455156	-0.8238363
H	0.9584826	-3.6187378	-0.0944284
H	0.1358085	-3.5674338	-1.6409804
C	-1.5017038	1.9235813	-1.3503841
H	-1.0482028	1.2398512	-2.0676583
H	-2.3168869	2.4507695	-1.8490110
C	-2.9458107	-0.5050356	-0.8234648
H	-3.6185840	-0.9591319	-0.0939266
H	-3.5680162	-0.1359573	-1.6403448
C	1.9243102	1.5012845	-1.3503409
H	1.2410552	1.0475970	-2.0679639
H	2.4516958	2.3163929	-1.8488874
C	1.5016741	-1.9243053	-1.3500638
H	1.0483285	-1.2409381	-2.0677928
H	2.3169098	-2.4516903	-1.8483738
C	-1.9244057	-1.5015185	-1.3500989
H	-1.2412337	-1.0477372	-2.0677280
H	-2.4518939	-2.3166444	-1.8484713
C	2.9456218	0.5047677	-0.8238015
H	3.6184674	0.9586336	-0.0941936
H	3.5677768	0.1357394	-1.6407281
C	-0.5049416	2.9451307	-0.8244156
H	-0.9586629	3.6183731	-0.0950970
H	-0.1359369	3.5668789	-1.6416628
29
[Pb([12]aneS4)]2+
Pb	0.0038720	-0.0907537	-1.2660953
S	-2.6214437	-0.3015453	0.0040599
S	-0.2378068	2.2638671	0.3353398
S	2.5782467	0.1766214	0.0541732
S	0.1295368	-2.2940795	0.4954585
C	-0.9138968	-1.6594025	1.8742603
H	-0.4857759	-0.7392345	2.2680340
H	-0.8945232	-2.4168797	2.6600414
C	-2.3522552	-1.4677886	1.4054253
H	-2.9713227	-1.1236773	2.2356922
H	-2.7791578	-2.4112474	1.0627123
C	-2.8348222	1.3351515	0.8083278
H	-3.2017618	1.9822301	0.0090878
H	-3.6529667	1.2322523	1.5237052
C	-1.6243062	1.9363552	1.5070805
H	-1.2597941	1.3021828	2.3144969
H	-1.9057988	2.9005467	1.9329837
C	1.2235818	2.2730103	1.4592558
H	1.3283898	3.2950110	1.8261970
H	1.0038891	1.6327867	2.3134338
C	2.5126505	1.8740546	0.7555450
H	3.3481949	1.9659154	1.4515981
H	2.7361243	2.5282827	-0.0890931
C	1.8300666	-2.2596722	1.1956365
H	1.8160558	-2.8948416	2.0829716
H	2.4383450	-2.7739128	0.4492485
C	2.3940234	-0.8903197	1.5447981
H	3.3926982	-1.0231177	1.9640219
H	1.7831159	-0.3806425	2.2882032
57
[Pb(24]aneS8)]2+
Pb	-0.0215917	0.0573464	-0.2659394
S	2.2978758	1.8122646	-1.3278579
S	-3.2934807	0.3929668	-0.2118286
S	-1.0623104	3.0733878	-0.5274567
S	2.2263513	-1.6095608	-2.1126927
S	2.1444777	-1.3974989	1.3250252
S	-1.2716262	-1.4492473	2.1408855
S	-1.7495194	-2.5253429	-1.2710095
S	0.9380698	1.8710807	2.0156769
C	0.0034185	-2.6157862	2.7664394
H	-0.3141156	-2.9492294	3.7557311
H	0.0444023	-3.4896993	2.1176506
C	-2.1792431	-3.4222993	0.2694818
H	-3.0032933	-4.0986546	0.0317580
H	-1.3149701	-4.0614732	0.4571741
C	3.7484239	0.6858944	-1.3480288
H	4.6261617	1.2873444	-1.5927768
H	3.8962394	0.2383547	-0.3643354
C	-1.3533947	3.3433424	1.2660377
H	-1.9008434	4.2800566	1.3874248
H	-1.9635830	2.5349039	1.6724035
C	3.0575438	-2.7435060	-0.9144073
H	3.1836310	-3.7014752	-1.4191565
H	4.0504094	-2.3473961	-0.7013170
C	2.6998190	2.9658569	0.0325318
H	3.7125522	3.3376424	-0.1388506
H	2.0303336	3.8120633	-0.1252701
C	-2.7689001	3.0371610	-1.1970731
H	-3.1485261	4.0607912	-1.1976937
H	-2.6386772	2.7459914	-2.2405309
C	-3.4631577	-0.3345600	-1.8907860
H	-4.4436836	-0.0516748	-2.2790428
H	-2.7037638	0.0704089	-2.5628878
C	2.2745227	-2.9629064	0.3711272
H	2.7990307	-3.6865792	0.9981379
H	1.2773048	-3.3488152	0.1561074
C	2.5982255	2.4179797	1.4504567
H	2.9386005	3.1731373	2.1619842
H	3.2325670	1.5426412	1.5942272
C	-3.3813386	-1.8548217	-1.8277281
H	-3.5481551	-2.2624117	-2.8247871
H	-4.1510278	-2.2627811	-1.1723540
C	1.3703434	-1.9571905	2.8917292
H	2.0676472	-2.6466785	3.3701776
H	1.3273371	-1.0602194	3.5119185
C	-3.7718585	2.1369481	-0.4804443
H	-4.7159421	2.1458447	-1.0289466
H	-3.9968330	2.5116244	0.5182389
C	-0.0340921	3.4445391	2.0189112
H	-0.2310498	3.6817621	3.0640040
H	0.5972249	4.2331499	1.6106327
C	-2.5478146	-2.5985938	1.4970735
H	-2.8194278	-3.2669422	2.3173416
H	-3.4119109	-1.9615598	1.3114439
C	3.5533438	-0.3757011	-2.4240400
H	4.4809029	-0.9284082	-2.5779170
H	3.2995262	0.0789375	-3.3830191
65
[Pb([24]aneS8)(OTf)]+
Pb	0.3547767	0.0582824	0.1414610
S	0.3900680	-2.8924803	0.8621674
S	3.0487682	-0.6044521	-1.7679145
S	-0.2727135	-1.7270130	-2.3644339
S	-0.2402179	-0.2787658	3.0991767
S	-0.6584808	2.8102615	1.4714784
S	-0.8082157	2.2049166	-1.9098142
S	2.4352052	2.5799432	-0.3806716
S	-2.9982573	-1.2547705	0.2243083
S	2.9634679	-0.5588299	1.9442024
O	-1.9259050	-0.1715701	0.2497049
F	-4.6026630	0.6850479	-0.5895671
F	-3.5110949	-0.2955541	-2.1896504
F	-5.1955056	-1.3001849	-1.2523354
O	-2.5109690	-2.4935944	-0.3801205
C	3.6459676	2.1133117	-1.6774964
H	3.8909303	3.0139315	-2.2443943
H	4.5497565	1.8249096	-1.1383779
O	-3.7269832	-1.3086113	1.4831262
C	-2.2196221	2.8324163	0.5060057
H	-2.6657939	1.8447519	0.5512678
H	-2.8896584	3.5584570	0.9713993
C	0.4960670	3.4229155	-2.3297787
H	1.0490241	2.9669500	-3.1511799
H	-0.0023990	4.2992108	-2.7516841
C	1.0458291	-1.4741703	-3.6058158
H	0.8462527	-2.1500597	-4.4414654
H	0.8649803	-0.4636074	-3.9781250
C	1.8057380	-3.1845329	1.9826601
H	1.3914666	-3.0083074	2.9760662
H	2.0421541	-4.2506665	1.9365078
C	0.9937331	-3.6738497	-0.6842286
H	1.9827924	-3.2836836	-0.9197164
H	1.0834855	-4.7461495	-0.4954223
C	1.4331911	3.8670967	-1.2107850
H	0.8757713	4.3296014	-0.3952682
H	2.1183904	4.6278404	-1.5940333
C	3.2226671	1.0049081	-2.6348805
H	3.9907260	0.8839506	-3.4025576
H	2.2810592	1.2460329	-3.1266236
C	1.2176787	0.5257349	3.8675456
H	1.3889986	1.5013491	3.4090406
H	1.0171888	0.6747463	4.9305768
C	-1.9859118	3.2519462	-0.9381922
H	-1.6231994	4.2784853	-1.0005734
H	-2.9374571	3.2020303	-1.4674376
C	3.0818060	-2.3788540	1.7625385
H	3.4753048	-2.5113290	0.7533855
H	3.8539029	-2.7353556	2.4479539
C	-1.2859103	2.3790306	3.1372709
H	-0.5293225	2.7542152	3.8264708
H	-2.1856942	2.9714234	3.3158584
C	2.4958432	-1.6492653	-3.1651303
H	3.1613372	-1.4550506	-4.0099287
H	2.6901464	-2.6758232	-2.8562598
C	-1.5984620	0.9102058	3.4058961
H	-2.4059285	0.5320325	2.7787286
H	-1.9111552	0.7997551	4.4462096
C	2.4544240	-0.3530145	3.7071859
H	2.2931446	-1.3393490	4.1419402
H	3.2910519	0.1067256	4.2332684
C	-4.1598894	-0.5018135	-1.0384958
C	0.0083714	-3.4603522	-1.8313393
H	-0.9819546	-3.8131147	-1.5513686
H	0.3341337	-4.0278645	-2.7055198
